# Supplementary material for: EGFR deficiency leads to impaired self-renewal and pluripotency of mouse embryonic stem cells
Source: PeerJ. 2019 Jan 29;7:e6314. doi: 10.7717/peerj.6314 (PMC6357870; doi:10.7717/peerj.6314)
Supplement: Supplemental Information 2 [file peerj-07-6314-s002.xlsx]

## Sheet: Sheet1
	CCK-8 Value
	cell proliferation assay
		cell group
	test time	control cell group (OD values)									AG1478 treated cell group (OD values)
		test 1			test 2			test 3			test 1			test 2			test 3
	0hour	0.3438	0.35	0.3583	0.381	0.3942	0.3994	0.4972	0.4883	0.4758	0.3564	0.353	0.3598	0.4719	0.4957	0.4848	0.3951	0.3865	0.4036
	12hour	0.7349	0.6991	0.7269	0.9031	0.9847	1.0642	0.7844	0.6911	0.7329	0.3865	0.4036	0.4462	0.6499	0.6766	0.6382	0.4998	0.4768	0.5009
	24hour	2.2787	2.3143	2.3251	2.6462	2.6079	2.5642	2.4263	2.43	2.3922	0.5183	0.6452	0.6991	0.9944	1.0127	1.0317	0.6501	0.6553	0.5642
	AG1478 concentration screening
		test time
	test concentration	0hour (OD values)								24hour (OD values)
	0μM	0.4254	0.4203	0.4149	0.4471	0.4264	0.4532	0.4089	0.4471	2.2458	2.2632	2.2535	2.3162	2.4255	2.4866	2.4483	2.5397
	5μM	0.4282	0.4268	0.5009	0.4166	0.4452	0.4522	0.4536	0.4509	2.3792	2.3581	2.2328	2.4023	2.2674	2.2347	2.4344	2.4023
	10μM	0.4426	0.4338	0.4461	0.4482	0.4394	0.4384	0.4663	0.4628	0.476	0.4733	0.4535	0.4454	0.5523	0.5602	0.5012	0.5434
	15μM	0.4443	0.4436	0.4398	0.4453	0.4445	0.4657	0.4235	0.4321	0.4435	0.4457	0.4323	0.4314	0.4242	0.4396	0.4017	0.4143
	20μM	0.4468	0.4475	0.4464	0.4452	0.4551	0.4415	0.4469	0.4533	0.3633	0.3862	0.3583	0.3728	0.3682	0.3479	0.3452	0.3436
