# Supplementary material for: EGFR deficiency leads to impaired self-renewal and pluripotency of mouse embryonic stem cells
Source: PeerJ. 2019 Jan 29;7:e6314. doi: 10.7717/peerj.6314 (PMC6357870; doi:10.7717/peerj.6314)
Supplement: Supplemental Information 3 [file peerj-07-6314-s003.xlsx]

## Sheet: Supplemental_Raw_data_of_Figure
Exported RQ Study Sample Summary and Well Information
Document Name: Plate1
Plate Type: ddCt Study
User: Administrator
Document Information
Operator: Administrator
Last Modified:
Instrument Type: Applied Biosystems 7500 Real-Time PCR System
Comments:
SDS v1.4
Thermal Cycler Profile
Stage	Repetitions	Temperature	Time	Ramp Rate	Auto Increment
1	1	50.0 ℃	02:00:00	100
2	1	95.0 ℃	02:00:00	100
3	40	95.0 ℃	00:15:00	100
		60.0 ℃	01:00:00	100
4 (Dissociation)	1	95.0 ℃	00:15:00	Auto
		60.0 ℃	00:20:00	Auto
		95.0 ℃	00:15:00	Auto
		60.0 ℃	00:15:00	Auto
9700 Mode
Data Collection : Stage 3 Step 2
PCR Volume: 20 μl
Calibrator	c
Endogenous Control	GAPDH
RQ Min/Max Calculation Type	Advanced
Confidence	0.95
Plate	Well ID	Well	Sample	Detector	Task	Ct	Ct Std Err	Avg Ct	Avg dCt	dCt Std Err	ddCt	RQ	RQ Min	RQ Max	Omit	Filtered	Threshold	Auto Ct	Baseline	Start	End
cdc6	1	A1	Control	GAPDH	ENDO	15.957	0.005	15.947									0.2	Manual	Manual	3	15
cdc6	7	A7	AG1478	GAPDH	ENDO	18.276	0.052	18.187									0.2	Manual	Manual	3	15
cdc6	13	B1	Control	GAPDH	ENDO	15.94	0.005	15.947									0.2	Manual	Manual	3	15
cdc6	19	B7	AG1478	GAPDH	ENDO	18.19	0.052	18.187									0.2	Manual	Manual	3	15
cdc6	25	C1	Control	GAPDH	ENDO	15.943	0.005	15.947									0.2	Manual	Manual	3	15
cdc6	31	C7	AG1478	GAPDH	ENDO	18.097	0.052	18.187									0.2	Manual	Manual	3	15
cdc6	41	D5	Control	cdc6	Target	22.175	0.028	22.131	6.184	0.029	0	1	0.946	1.057			0.2	Manual	Manual	3	15
cdc6	47	D11	AG1478	cdc6	Target	26.978	0.047	26.937	8.75	0.07	2.566	0.169	0.148	0.193			0.2	Manual	Manual	3	15
cdc6	53	E5	Control	cdc6	Target	22.14	0.028	22.131	6.184	0.029	0	1	0.946	1.057			0.2	Manual	Manual	3	15
cdc6	59	E11	AG1478	cdc6	Target	26.844	0.047	26.937	8.75	0.07	2.566	0.169	0.148	0.193			0.2	Manual	Manual	3	15
cdc6	65	F5	Control	cdc6	Target	22.078	0.028	22.131	6.184	0.029	0	1	0.946	1.057			0.2	Manual	Manual	3	15
cdc6	71	F11	AG1478	cdc6	Target	26.99	0.047	26.937	8.75	0.07	2.566	0.169	0.148	0.193			0.2	Manual	Manual	3	15
cdc20	1	A1	Control	GAPDH	ENDO	14.885	0.015	14.862									0.2	Manual	Manual	3	15
cdc20	2	A2	Control	cdc20	Target	19.074	0.01	19.093	4.231	0.018	0	1	0.966	1.035			0.2	Manual	Manual	3	15
cdc20	7	A7	AG1478	GAPDH	ENDO	15.013	0.019	14.991									0.2	Manual	Manual	3	15
cdc20	8	A8	AG1478	cdc20	Target	20.442	0.036	20.51	5.52	0.041	1.289	0.409	0.378	0.443			0.2	Manual	Manual	3	15
cdc20	13	B1	Control	GAPDH	ENDO	14.834	0.015	14.862									0.2	Manual	Manual	3	15
cdc20	14	B2	Control	cdc20	Target	19.095	0.01	19.093	4.231	0.018	0	1	0.966	1.035			0.2	Manual	Manual	3	15
cdc20	19	B7	AG1478	GAPDH	ENDO	14.953	0.019	14.991									0.2	Manual	Manual	3	15
cdc20	20	B8	AG1478	cdc20	Target	20.525	0.036	20.51	5.52	0.041	1.289	0.409	0.378	0.443			0.2	Manual	Manual	3	15
cdc20	25	C1	Control	GAPDH	ENDO	14.867	0.015	14.862									0.2	Manual	Manual	3	15
cdc20	26	C2	Control	cdc20	Target	19.108	0.01	19.093	4.231	0.018	0	1	0.966	1.035			0.2	Manual	Manual	3	15
cdc20	31	C7	AG1478	GAPDH	ENDO	15.006	0.019	14.991									0.2	Manual	Manual	3	15
cdc20	32	C8	AG1478	cdc20	Target	20.564	0.036	20.51	5.52	0.041	1.289	0.409	0.378	0.443			0.2	Manual	Manual	3	15
cdc25a	1	A1	Control	GAPDH	ENDO	17.031	0.011	17.047									0.2	Manual	Manual	3	15
cdc25a	7	A7	AG1478	GAPDH	ENDO	18.228	0.009	18.239									0.2	Manual	Manual	3	15
cdc25a	13	B1	Control	GAPDH	ENDO	17.041	0.011	17.047									0.2	Manual	Manual	3	15
cdc25a	19	B7	AG1478	GAPDH	ENDO	18.231	0.009	18.239									0.2	Manual	Manual	3	15
cdc25a	25	C1	Control	GAPDH	ENDO	17.069	0.011	17.047									0.2	Manual	Manual	3	15
cdc25a	31	C7	AG1478	GAPDH	ENDO	18.258	0.009	18.239									0.2	Manual	Manual	3	15
cdc25a	39	D3	Control	cdc25a	Target	24.011	0.021	24.003	6.955	0.024	0	1	0.956	1.046			0.2	Manual	Manual	3	15
cdc25a	45	D9	AG1478	cdc25a	Target	25.853	0.053	25.765	7.526	0.054	0.571	0.673	0.607	0.746			0.2	Manual	Manual	3	15
cdc25a	51	E3	Control	cdc25a	Target	23.963	0.021	24.003	6.955	0.024	0	1	0.956	1.046			0.2	Manual	Manual	3	15
cdc25a	57	E9	AG1478	cdc25a	Target	25.67	0.053	25.765	7.526	0.054	0.571	0.673	0.607	0.746			0.2	Manual	Manual	3	15
cdc25a	63	F3	Control	cdc25a	Target	24.033	0.021	24.003	6.955	0.024	0	1	0.956	1.046			0.2	Manual	Manual	3	15
cdc25a	69	F9	AG1478	cdc25a	Target	25.773	0.053	25.765	7.526	0.054	0.571	0.673	0.607	0.746			0.2	Manual	Manual	3	15
CDK1	1	A1	control	GAPDH	ENDO	15.31	0.007	15.321									0.2	Manual	Manual	3	15
CDK1	7	A7	treatment	GAPDH	ENDO	16.072	0.006	16.081									0.2	Manual	Manual	3	15
CDK1	13	B1	control	GAPDH	ENDO	15.318	0.007	15.321									0.2	Manual	Manual	3	15
CDK1	19	B7	treatment	GAPDH	ENDO	16.079	0.006	16.081									0.2	Manual	Manual	3	15
CDK1	25	C1	control	GAPDH	ENDO	15.334	0.007	15.321									0.2	Manual	Manual	3	15
CDK1	31	C7	treatment	GAPDH	ENDO	16.092	0.006	16.081									0.2	Manual	Manual	3	15
CDK1	40	D4	control	CDK1	Target	27.127	0.025	27.141	11.82	0.026	0	1	0.95	1.052			0.2	Manual	Manual	3	15
CDK1	52	E4	control	CDK1	Target	27.105	0.025	27.141	11.82	0.026	0	1	0.95	1.052			0.2	Manual	Manual	3	15
CDK1	64	F4	control	CDK1	Target	27.19	0.025	27.141	11.82	0.026	0	1	0.95	1.052			0.2	Manual	Manual	3	15
CDK1	70	F10	treatment	CDK1	Target	29.219	0.129	29.471	13.39	0.129	1.57	0.337	0.263	0.432			0.2	Manual	Manual	3	15
CDK1	82	G10	treatment	CDK1	Target	29.647	0.129	29.471	13.39	0.129	1.57	0.337	0.263	0.432			0.2	Manual	Manual	3	15
CDK1	94	H10	treatment	CDK1	Target	29.546	0.129	29.471	13.39	0.129	1.57	0.337	0.263	0.432			0.2	Manual	Manual	3	15
cdk2	1	A1	Control	GAPDH	ENDO	14.772	0.042	14.823									0.2	Manual	Manual	3	15
cdk2	7	A7	AG1478	GAPDH	ENDO	15.357	0.011	15.378									0.2	Manual	Manual	3	15
cdk2	13	B1	Control	GAPDH	ENDO	14.792	0.042	14.823									0.2	Manual	Manual	3	15
cdk2	19	B7	AG1478	GAPDH	ENDO	15.382	0.011	15.378									0.2	Manual	Manual	3	15
cdk2	25	C1	Control	GAPDH	ENDO	14.906	0.042	14.823									0.2	Manual	Manual	3	15
cdk2	31	C7	AG1478	GAPDH	ENDO	15.396	0.011	15.378									0.2	Manual	Manual	3	15
cdk2	37	D1	Control	cdk2 2	Target	18.954	0.027	19.002	4.179	0.049	0	1	0.909	1.1			0.2	Manual	Manual	3	15
cdk2	43	D7	AG1478	cdk2 2	Target	21.259	0.021	21.302	5.924	0.024	1.745	0.298	0.285	0.313			0.2	Manual	Manual	3	15
cdk2	49	E1	Control	cdk2 2	Target	19.007	0.027	19.002	4.179	0.049	0	1	0.909	1.1			0.2	Manual	Manual	3	15
cdk2	55	E7	AG1478	cdk2 2	Target	21.323	0.021	21.302	5.924	0.024	1.745	0.298	0.285	0.313			0.2	Manual	Manual	3	15
cdk2	61	F1	Control	cdk2 2	Target	19.046	0.027	19.002	4.179	0.049	0	1	0.909	1.1			0.2	Manual	Manual	3	15
cdk2	67	F7	AG1478	cdk2 2	Target	21.324	0.021	21.302	5.924	0.024	1.745	0.298	0.285	0.313			0.2	Manual	Manual	3	15
cdk4	1	A1	Control	GAPDH	ENDO	15.31	0.007	15.321									0.2	Manual	Manual	3	15
cdk4	7	A7	AG1478	GAPDH	ENDO	16.072	0.006	16.081									0.2	Manual	Manual	3	15
cdk4	13	B1	Control	GAPDH	ENDO	15.318	0.007	15.321									0.2	Manual	Manual	3	15
cdk4	19	B7	AG1478	GAPDH	ENDO	16.079	0.006	16.081									0.2	Manual	Manual	3	15
cdk4	25	C1	Control	GAPDH	ENDO	15.334	0.007	15.321									0.2	Manual	Manual	3	15
cdk4	31	C7	AG1478	GAPDH	ENDO	16.092	0.006	16.081									0.2	Manual	Manual	3	15
cdk4	38	D2	Control	cdk4	Target	15.229	0.005	15.218	-0.103	0.009	0	1	0.983	1.017			0.2	Manual	Manual	3	15
cdk4	50	E2	Control	cdk4	Target	15.213	0.005	15.218	-0.103	0.009	0	1	0.983	1.017			0.2	Manual	Manual	3	15
cdk4	62	F2	Control	cdk4	Target	15.212	0.005	15.218	-0.103	0.009	0	1	0.983	1.017			0.2	Manual	Manual	3	15
cdk4	68	F8	AG1478	cdk4	Target	17.763	0.039	17.84	1.759	0.039	1.862	0.275	0.255	0.297			0.2	Manual	Manual	3	15
cdk4	80	G8	AG1478	cdk4	Target	17.885	0.039	17.84	1.759	0.039	1.862	0.275	0.255	0.297			0.2	Manual	Manual	3	15
cdk4	92	H8	AG1478	cdk4	Target	17.872	0.039	17.84	1.759	0.039	1.862	0.275	0.255	0.297			0.2	Manual	Manual	3	15
cul1	1	A1	Control	GAPDH	ENDO	15.957	0.005	15.947									0.2	Manual	Manual	3	15
cul1	7	A7	AG1478	GAPDH	ENDO	18.276	0.052	18.187									0.2	Manual	Manual	3	15
cul1	13	B1	Control	GAPDH	ENDO	15.94	0.005	15.947									0.2	Manual	Manual	3	15
cul1	19	B7	AG1478	GAPDH	ENDO	18.19	0.052	18.187									0.2	Manual	Manual	3	15
cul1	25	C1	Control	GAPDH	ENDO	15.943	0.005	15.947									0.2	Manual	Manual	3	15
cul1	31	C7	AG1478	GAPDH	ENDO	18.097	0.052	18.187									0.2	Manual	Manual	3	15
cul1	40	D4	Control	cul1	Target	22.711	0.031	22.714	6.767	0.032	0	1	0.941	1.063			0.2	Manual	Manual	3	15
cul1	46	D10	AG1478	cul1	Target	27.786	0.048	27.773	9.586	0.071	2.818	0.142	0.124	0.162			0.2	Manual	Manual	3	15
cul1	52	E4	Control	cul1	Target	22.661	0.031	22.714	6.767	0.032	0	1	0.941	1.063			0.2	Manual	Manual	3	15
cul1	58	E10	AG1478	cul1	Target	27.684	0.048	27.773	9.586	0.071	2.818	0.142	0.124	0.162			0.2	Manual	Manual	3	15
cul1	64	F4	Control	cul1	Target	22.77	0.031	22.714	6.767	0.032	0	1	0.941	1.063			0.2	Manual	Manual	3	15
cul1	70	F10	AG1478	cul1	Target	27.85	0.048	27.773	9.586	0.071	2.818	0.142	0.124	0.162			0.2	Manual	Manual	3	15
cyclina2	1	A1	AG1478	GAPDH	ENDO	14.85	0.003	14.857									0.2	Manual	Manual	3	15
cyclina2	7	A7	Control	GAPDH	ENDO	15.443	0.016	15.412									0.2	Manual	Manual	3	15
cyclina2	13	B1	AG1478	GAPDH	ENDO	14.86	0.003	14.857									0.2	Manual	Manual	3	15
cyclina2	19	B7	Control	GAPDH	ENDO	15.392	0.016	15.412									0.2	Manual	Manual	3	15
cyclina2	25	C1	AG1478	GAPDH	ENDO	14.86	0.003	14.857									0.2	Manual	Manual	3	15
cyclina2	31	C7	Control	GAPDH	ENDO	15.402	0.016	15.412									0.2	Manual	Manual	3	15
cyclina2	39	D3	AG1478	cyclina2	Target	21.648	0.049	21.558	6.701	0.049	2.341	0.197	0.179	0.217			0.2	Manual	Manual	3	15
cyclina2	45	D9	Control	cyclina2	Target	19.819	0.027	19.772	4.36	0.031	0	1	0.941	1.062			0.2	Manual	Manual	3	15
cyclina2	51	E3	AG1478	cyclina2	Target	21.545	0.049	21.558	6.701	0.049	2.341	0.197	0.179	0.217			0.2	Manual	Manual	3	15
cyclina2	57	E9	Control	cyclina2	Target	19.725	0.027	19.772	4.36	0.031	0	1	0.941	1.062			0.2	Manual	Manual	3	15
cyclina2	63	F3	AG1478	cyclina2	Target	21.479	0.049	21.558	6.701	0.049	2.341	0.197	0.179	0.217			0.2	Manual	Manual	3	15
cyclina2	69	F9	Control	cyclina2	Target	19.771	0.027	19.772	4.36	0.031	0	1	0.941	1.062			0.2	Manual	Manual	3	15
cyclinb1	1	A1	AG1478	GAPDH	ENDO	14.85	0.003	14.857									0.2	Manual	Manual	3	15
cyclinb1	4	A4	AG1478	cyclinb1	Target	20.14	0.03	20.082	5.226	0.031	1.379	0.384	0.362	0.408			0.2	Manual	Manual	3	15
cyclinb1	7	A7	Control	GAPDH	ENDO	15.443	0.016	15.412									0.2	Manual	Manual	3	15
cyclinb1	10	A10	Control	cyclinb1	Target	19.293	0.018	19.258	3.846	0.024	0	1	0.956	1.046			0.2	Manual	Manual	3	15
cyclinb1	13	B1	AG1478	GAPDH	ENDO	14.86	0.003	14.857									0.2	Manual	Manual	3	15
cyclinb1	16	B4	AG1478	cyclinb1	Target	20.036	0.03	20.082	5.226	0.031	1.379	0.384	0.362	0.408			0.2	Manual	Manual	3	15
cyclinb1	19	B7	Control	GAPDH	ENDO	15.392	0.016	15.412									0.2	Manual	Manual	3	15
cyclinb1	22	B10	Control	cyclinb1	Target	19.248	0.018	19.258	3.846	0.024	0	1	0.956	1.046			0.2	Manual	Manual	3	15
cyclinb1	25	C1	AG1478	GAPDH	ENDO	14.86	0.003	14.857									0.2	Manual	Manual	3	15
cyclinb1	28	C4	AG1478	cyclinb1	Target	20.07	0.03	20.082	5.226	0.031	1.379	0.384	0.362	0.408			0.2	Manual	Manual	3	15
cyclinb1	31	C7	Control	GAPDH	ENDO	15.402	0.016	15.412									0.2	Manual	Manual	3	15
cyclinb1	34	C10	Control	cyclinb1	Target	19.234	0.018	19.258	3.846	0.024	0	1	0.956	1.046			0.2	Manual	Manual	3	15
pcna	1	A1	Control	GAPDH	ENDO	14.885	0.015	14.862									0.2	Manual	Manual	3	15
pcna	7	A7	AG1478	GAPDH	ENDO	15.013	0.019	14.991									0.2	Manual	Manual	3	15
pcna	13	B1	Control	GAPDH	ENDO	14.834	0.015	14.862									0.2	Manual	Manual	3	15
pcna	19	B7	AG1478	GAPDH	ENDO	14.953	0.019	14.991									0.2	Manual	Manual	3	15
pcna	25	C1	Control	GAPDH	ENDO	14.867	0.015	14.862									0.2	Manual	Manual	3	15
pcna	31	C7	AG1478	GAPDH	ENDO	15.006	0.019	14.991									0.2	Manual	Manual	3	15
pcna	38	D2	Control	pcna	Target	18.069	0.048	18.138	3.276	0.051	0	1	0.907	1.102			0.2	Manual	Manual	3	15
pcna	50	E2	Control	pcna	Target	18.231	0.048	18.138	3.276	0.051	0	1	0.907	1.102			0.2	Manual	Manual	3	15
pcna	62	F2	Control	pcna	Target	18.113	0.048	18.138	3.276	0.051	0	1	0.907	1.102			0.2	Manual	Manual	3	15
pcna	68	F8	AG1478	pcna	Target	19.549	0.025	19.599	4.609	0.032	1.333	0.397	0.373	0.422			0.2	Manual	Manual	3	15
pcna	80	G8	AG1478	pcna	Target	19.626	0.025	19.599	4.609	0.032	1.333	0.397	0.373	0.422			0.2	Manual	Manual	3	15
pcna	92	H8	AG1478	pcna	Target	19.623	0.025	19.599	4.609	0.032	1.333	0.397	0.373	0.422			0.2	Manual	Manual	3	15
skp2	1	A1	Control	GAPDH-MOUSE	ENDO	14.036	0.002	14.04									0.2	Manual	Manual	3	15
skp2	4	A4	AG1478	GAPDH-MOUSE	ENDO	14.305	0.009	14.29									0.2	Manual	Manual	3	15
skp2	13	B1	Control	GAPDH-MOUSE	ENDO	14.044	0.002	14.04									0.2	Manual	Manual	3	15
skp2	16	B4	AG1478	GAPDH-MOUSE	ENDO	14.293	0.009	14.29									0.2	Manual	Manual	3	15
skp2	25	C1	Control	GAPDH-MOUSE	ENDO	14.041	0.002	14.04									0.2	Manual	Manual	3	15
skp2	28	C4	AG1478	GAPDH-MOUSE	ENDO	14.273	0.009	14.29									0.2	Manual	Manual	3	15
skp2	39	D3	Control	skp2	Target	18.482	0.024	18.526	4.486	0.024	0	1	0.954	1.048			0.2	Manual	Manual	3	15
skp2	42	D6	AG1478	skp2	Target	19.216	0.011	19.207	4.917	0.015	0.431	0.742	0.721	0.763			0.2	Manual	Manual	3	15
skp2	51	E3	Control	skp2	Target	18.565	0.024	18.526	4.486	0.024	0	1	0.954	1.048			0.2	Manual	Manual	3	15
skp2	54	E6	AG1478	skp2	Target	19.221	0.011	19.207	4.917	0.015	0.431	0.742	0.721	0.763			0.2	Manual	Manual	3	15
skp2	63	F3	Control	skp2	Target	18.531	0.024	18.526	4.486	0.024	0	1	0.954	1.048			0.2	Manual	Manual	3	15
skp2	66	F6	AG1478	skp2	Target	19.184	0.011	19.207	4.917	0.015	0.431	0.742	0.721	0.763			0.2	Manual	Manual	3	15
Bmp2	1	A1	Control	GAPDH	ENDO	15.31	0.007	15.321									0.2	Manual	Manual	3	15
Bmp2	7	A7	AG1478	GAPDH	ENDO	16.072	0.006	16.081									0.2	Manual	Manual	3	15
Bmp2	13	B1	Control	GAPDH	ENDO	15.318	0.007	15.321									0.2	Manual	Manual	3	15
Bmp2	19	B7	AG1478	GAPDH	ENDO	16.079	0.006	16.081									0.2	Manual	Manual	3	15
Bmp2	25	C1	Control	GAPDH	ENDO	15.334	0.007	15.321									0.2	Manual	Manual	3	15
Bmp2	31	C7	AG1478	GAPDH	ENDO	16.092	0.006	16.081									0.2	Manual	Manual	3	15
Bmp2	73	G1	Control	sox17	Target	19.93	0.106	19.72	4.399	0.106	0	1	0.815	1.227			0.2	Manual	Manual	3	15
Bmp2	74	G2	Control	sox17	Target	19.635	0.106	19.72	4.399	0.106	0	1	0.815	1.227			0.2	Manual	Manual	3	15
Bmp2	75	G3	Control	sox17	Target	19.594	0.106	19.72	4.399	0.106	0	1	0.815	1.227			0.2	Manual	Manual	3	15
Bmp2	85	H1	AG1478	sox17	Target	19.063	0.015	19.08	2.999	0.016	-1.4	2.639	2.558	2.722			0.2	Manual	Manual	3	15
Bmp2	86	H2	AG1478	sox17	Target	19.067	0.015	19.08	2.999	0.016	-1.4	2.639	2.558	2.722			0.2	Manual	Manual	3	15
Bmp2	87	H3	AG1478	sox17	Target	19.11	0.015	19.08	2.999	0.016	-1.4	2.639	2.558	2.722			0.2	Manual	Manual	3	15
flk1	1	A1	Control	GAPDH	ENDO	15.017	0.005	15.025									0.2	Manual	Manual	3	15
flk1	7	A7	AG1478	GAPDH	ENDO	15.518	0.017	15.496									0.2	Manual	Manual	3	15
flk1	13	B1	Control	GAPDH	ENDO	15.023	0.005	15.025									0.2	Manual	Manual	3	15
flk1	19	B7	AG1478	GAPDH	ENDO	15.462	0.017	15.496									0.2	Manual	Manual	3	15
flk1	25	C1	Control	GAPDH	ENDO	15.035	0.005	15.025									0.2	Manual	Manual	3	15
flk1	31	C7	AG1478	GAPDH	ENDO	15.509	0.017	15.496									0.2	Manual	Manual	3	15
flk1	38	D2	Control	flk1	Target	18.244	0.014	18.257	3.232	0.015	0	1	0.972	1.029			0.2	Manual	Manual	3	15
flk1	50	E2	Control	flk1	Target	18.284	0.014	18.257	3.232	0.015	0	1	0.972	1.029			0.2	Manual	Manual	3	15
flk1	62	F2	Control	flk1	Target	18.243	0.014	18.257	3.232	0.015	0	1	0.972	1.029			0.2	Manual	Manual	3	15
flk1	68	F8	AG1478	flk1	Target	17.864	0.057	17.977	2.48	0.059	-0.752	1.684	1.503	1.887			0.2	Manual	Manual	3	15
flk1	80	G8	AG1478	flk1	Target	18.024	0.057	17.977	2.48	0.059	-0.752	1.684	1.503	1.887			0.2	Manual	Manual	3	15
flk1	92	H8	AG1478	flk1	Target	18.042	0.057	17.977	2.48	0.059	-0.752	1.684	1.503	1.887			0.2	Manual	Manual	3	15
gsc	1	A1	Control	GAPDH	ENDO	14.976	0.016	14.962									0.2	Manual	Manual	3	15
gsc	5	A5	Control	gsc	Target	27.166	0.012	27.145	12.183	0.02	0	1	0.962	1.039			0.2	Manual	Manual	3	15
gsc	7	A7	AG1478	GAPDH	ENDO	15.539	0.011	15.553									0.2	Manual	Manual	3	15
gsc	11	A11	AG1478	gsc	Target	27.139	0.043	27.055	11.502	0.045	-0.681	1.603	1.471	1.747			0.2	Manual	Manual	3	15
gsc	13	B1	Control	GAPDH	ENDO	14.931	0.016	14.962									0.2	Manual	Manual	3	15
gsc	17	B5	Control	gsc	Target	27.145	0.012	27.145	12.183	0.02	0	1	0.962	1.039			0.2	Manual	Manual	3	15
gsc	19	B7	AG1478	GAPDH	ENDO	15.546	0.011	15.553									0.2	Manual	Manual	3	15
gsc	23	B11	AG1478	gsc	Target	26.993	0.043	27.055	11.502	0.045	-0.681	1.603	1.471	1.747			0.2	Manual	Manual	3	15
gsc	25	C1	Control	GAPDH	ENDO	14.98	0.016	14.962									0.2	Manual	Manual	3	15
gsc	29	C5	Control	gsc	Target	27.123	0.012	27.145	12.183	0.02	0	1	0.962	1.039			0.2	Manual	Manual	3	15
gsc	31	C7	AG1478	GAPDH	ENDO	15.575	0.011	15.553									0.2	Manual	Manual	3	15
gsc	35	C11	AG1478	gsc	Target	27.035	0.043	27.055	11.502	0.045	-0.681	1.603	1.471	1.747			0.2	Manual	Manual	3	15
notch1	1	A1	control	GAPDH	ENDO	16.221	0.013	16.212									0.2	Manual	Manual	3	15
notch1	7	A7	treatment	GAPDH	ENDO	17.114	0.011	17.102									0.2	Manual	Manual	3	15
notch1	13	B1	control	GAPDH	ENDO	16.186	0.013	16.212									0.2	Manual	Manual	3	15
notch1	19	B7	treatment	GAPDH	ENDO	17.079	0.011	17.102									0.2	Manual	Manual	3	15
notch1	25	C1	control	GAPDH	ENDO	16.228	0.013	16.212									0.2	Manual	Manual	3	15
notch1	31	C7	treatment	GAPDH	ENDO	17.113	0.011	17.102									0.2	Manual	Manual	3	15
notch1	39	D3	control	notch1	Target	17.321	0.072	17.271	1.059	0.073	0	1	0.868	1.152			0.2	Manual	Manual	3	15
notch1	45	D9	treatment	notch1	Target	16.231	0.02	16.26	-0.842	0.023	-1.902	3.736	3.575	3.904			0.2	Manual	Manual	3	15
notch1	51	E3	control	notch1	Target	17.363	0.072	17.271	1.059	0.073	0	1	0.868	1.152			0.2	Manual	Manual	3	15
notch1	57	E9	treatment	notch1	Target	16.251	0.02	16.26	-0.842	0.023	-1.902	3.736	3.575	3.904			0.2	Manual	Manual	3	15
notch1	63	F3	control	notch1	Target	17.128	0.072	17.271	1.059	0.073	0	1	0.868	1.152			0.2	Manual	Manual	3	15
notch1	69	F9	treatment	notch1	Target	16.298	0.02	16.26	-0.842	0.023	-1.902	3.736	3.575	3.904			0.2	Manual	Manual	3	15
pax6	1	A1	Control	GAPDH	ENDO	16.221	0.013	16.212									0.2	Manual	Manual	3	15
pax6	5	A5	Control	pax6	Target	23.522	0.032	23.584	7.373	0.034	0	1	0.937	1.068			0.2	Manual	Manual	3	15
pax6	7	A7	AG1478	GAPDH	ENDO	17.114	0.011	17.102									0.2	Manual	Manual	3	15
pax6	11	A11	AG1478	pax6	Target	22.668	0.086	22.837	5.735	0.086	-1.638	3.112	2.636	3.675			0.2	Manual	Manual	3	15
pax6	13	B1	Control	GAPDH	ENDO	16.186	0.013	16.212									0.2	Manual	Manual	3	15
pax6	17	B5	Control	pax6	Target	23.625	0.032	23.584	7.373	0.034	0	1	0.937	1.068			0.2	Manual	Manual	3	15
pax6	19	B7	AG1478	GAPDH	ENDO	17.079	0.011	17.102									0.2	Manual	Manual	3	15
pax6	23	B11	AG1478	pax6	Target	22.897	0.086	22.837	5.735	0.086	-1.638	3.112	2.636	3.675			0.2	Manual	Manual	3	15
pax6	25	C1	Control	GAPDH	ENDO	16.228	0.013	16.212									0.2	Manual	Manual	3	15
pax6	29	C5	Control	pax6	Target	23.606	0.032	23.584	7.373	0.034	0	1	0.937	1.068			0.2	Manual	Manual	3	15
pax6	31	C7	AG1478	GAPDH	ENDO	17.113	0.011	17.102									0.2	Manual	Manual	3	15
pax6	35	C11	AG1478	pax6	Target	22.946	0.086	22.837	5.735	0.086	-1.638	3.112	2.636	3.675			0.2	Manual	Manual	3	15
gata4	1	A1	control	GAPDH	ENDO	15.31	0.007	15.321									0.2	Manual	Manual	3	15
gata4	6	A6	control	gata4	Target	19.366	0.017	19.358	4.038	0.018	0	1	0.966	1.035			0.2	Manual	Manual	3	15
gata4	7	A7	treatment	GAPDH	ENDO	16.072	0.006	16.081									0.2	Manual	Manual	3	15
gata4	12	A12	treatment	gata4	Target	18.235	0.007	18.236	2.155	0.009	-1.883	3.687	3.622	3.754			0.2	Manual	Manual	3	15
gata4	13	B1	control	GAPDH	ENDO	15.318	0.007	15.321									0.2	Manual	Manual	3	15
gata4	18	B6	control	gata4	Target	19.382	0.017	19.358	4.038	0.018	0	1	0.966	1.035			0.2	Manual	Manual	3	15
gata4	19	B7	treatment	GAPDH	ENDO	16.079	0.006	16.081									0.2	Manual	Manual	3	15
gata4	24	B12	treatment	gata4	Target	18.224	0.007	18.236	2.155	0.009	-1.883	3.687	3.622	3.754			0.2	Manual	Manual	3	15
gata4	25	C1	control	GAPDH	ENDO	15.334	0.007	15.321									0.2	Manual	Manual	3	15
gata4	30	C6	control	gata4	Target	19.326	0.017	19.358	4.038	0.018	0	1	0.966	1.035			0.2	Manual	Manual	3	15
gata4	31	C7	treatment	GAPDH	ENDO	16.092	0.006	16.081									0.2	Manual	Manual	3	15
gata4	36	C12	treatment	gata4	Target	18.249	0.007	18.236	2.155	0.009	-1.883	3.687	3.622	3.754			0.2	Manual	Manual	3	15
sox17	1	A1	AG1478	GAPDH-MOUSE	ENDO	16.987	0.022	16.95									0.2	Manual	Manual	3	15
sox17	2	A2	AG1478	sox17	Target	22.586	0.034	22.543	5.593	0.04	-1.305	2.47	2.286	2.669			0.2	Manual	Manual	3	15
sox17	3	A3	Control	GAPDH-MOUSE	ENDO	16.261	0.019	16.285									0.2	Manual	Manual	3	15
sox17	4	A4	Control	sox17	Target	23.224	0.022	23.182	6.898	0.029	0	1	0.946	1.057			0.2	Manual	Manual	3	15
sox17	13	B1	AG1478	GAPDH-MOUSE	ENDO	16.954	0.022	16.95									0.2	Manual	Manual	3	15
sox17	14	B2	AG1478	sox17	Target	22.567	0.034	22.543	5.593	0.04	-1.305	2.47	2.286	2.669			0.2	Manual	Manual	3	15
sox17	15	B3	Control	GAPDH-MOUSE	ENDO	16.322	0.019	16.285									0.2	Manual	Manual	3	15
sox17	16	B4	Control	sox17	Target	23.173	0.022	23.182	6.898	0.029	0	1	0.946	1.057			0.2	Manual	Manual	3	15
sox17	25	C1	AG1478	GAPDH-MOUSE	ENDO	16.911	0.022	16.95									0.2	Manual	Manual	3	15
sox17	26	C2	AG1478	sox17	Target	22.477	0.034	22.543	5.593	0.04	-1.305	2.47	2.286	2.669			0.2	Manual	Manual	3	15
sox17	27	C3	Control	GAPDH-MOUSE	ENDO	16.271	0.019	16.285									0.2	Manual	Manual	3	15
sox17	28	C4	Control	sox17	Target	23.15	0.022	23.182	6.898	0.029	0	1	0.946	1.057			0.2	Manual	Manual	3	15
nestin	1	A1	Control	GAPDH	ENDO	14.985	0.012	14.991									0.2	Manual	Manual	3	15
nestin	7	A7	AG1478	GAPDH	ENDO	15.647	0.013	15.624									0.2	Manual	Manual	3	15
nestin	13	B1	Control	GAPDH	ENDO	14.974	0.012	14.991									0.2	Manual	Manual	3	15
nestin	19	B7	AG1478	GAPDH	ENDO	15.6	0.013	15.624									0.2	Manual	Manual	3	15
nestin	25	C1	Control	GAPDH	ENDO	15.015	0.012	14.991									0.2	Manual	Manual	3	15
nestin	31	C7	AG1478	GAPDH	ENDO	15.624	0.013	15.624									0.2	Manual	Manual	3	15
nestin	40	D4	Control	nestin	Target	27.273	0.007	27.286	12.295	0.014	0	1	0.973	1.027			0.2	Manual	Manual	3	15
nestin	52	E4	Control	nestin	Target	27.296	0.007	27.286	12.295	0.014	0	1	0.973	1.027			0.2	Manual	Manual	3	15
nestin	58	E10	AG1478	nestin	Target	25.982	0.032	25.92	10.296	0.034	-1.999	3.997	3.74	4.271			0.2	Manual	Manual	3	15
nestin	64	F4	Control	nestin	Target	27.29	0.007	27.286	12.295	0.014	0	1	0.973	1.027			0.2	Manual	Manual	3	15
nestin	70	F10	AG1478	nestin	Target	25.9	0.032	25.92	10.296	0.034	-1.999	3.997	3.74	4.271			0.2	Manual	Manual	3	15
nestin	82	G10	AG1478	nestin	Target	25.878	0.032	25.92	10.296	0.034	-1.999	3.997	3.74	4.271			0.2	Manual	Manual	3	15
gata6	1	A1	Control	GAPDH	ENDO	15.957	0.005	15.947									0.2	Manual	Manual	3	15
gata6	5	A5	Control	gata6	Target	20.993	0.008	21.005	5.059	0.01	0	1	0.982	1.019			0.2	Manual	Manual	3	15
gata6	7	A7	AG1478	GAPDH	ENDO	18.276	0.052	18.187									0.2	Manual	Manual	3	15
gata6	11	A11	AG1478	gata6	Target	22.402	0.012	22.425	4.238	0.053	-0.821	1.766	1.595	1.956			0.2	Manual	Manual	3	15
gata6	13	B1	Control	GAPDH	ENDO	15.94	0.005	15.947									0.2	Manual	Manual	3	15
gata6	17	B5	Control	gata6	Target	21.021	0.008	21.005	5.059	0.01	0	1	0.982	1.019			0.2	Manual	Manual	3	15
gata6	19	B7	AG1478	GAPDH	ENDO	18.19	0.052	18.187									0.2	Manual	Manual	3	15
gata6	23	B11	AG1478	gata6	Target	22.439	0.012	22.425	4.238	0.053	-0.821	1.766	1.595	1.956			0.2	Manual	Manual	3	15
gata6	25	C1	Control	GAPDH	ENDO	15.943	0.005	15.947									0.2	Manual	Manual	3	15
gata6	29	C5	Control	gata6	Target	21.002	0.008	21.005	5.059	0.01	0	1	0.982	1.019			0.2	Manual	Manual	3	15
gata6	31	C7	AG1478	GAPDH	ENDO	18.097	0.052	18.187									0.2	Manual	Manual	3	15
gata6	35	C11	AG1478	gata6	Target	22.435	0.012	22.425	4.238	0.053	-0.821	1.766	1.595	1.956			0.2	Manual	Manual	3	15
C-Myc	1	A1	Control	GAPDH	ENDO	14.976	0.016	14.962									0.2	Manual	Manual	3	15
C-Myc	3	A3	Control	C-Myc	Target	23.295	0.031	23.356	8.394	0.034	0	1	0.936	1.068			0.2	Manual	Manual	3	15
C-Myc	7	A7	AG1478	GAPDH	ENDO	15.539	0.011	15.553									0.2	Manual	Manual	3	15
C-Myc	9	A9	AG1478	C-Myc	Target	26.395	0.022	26.438	10.885	0.025	2.491	0.178	0.17	0.187			0.2	Manual	Manual	3	15
C-Myc	13	B1	Control	GAPDH	ENDO	14.931	0.016	14.962									0.2	Manual	Manual	3	15
C-Myc	15	B3	Control	C-Myc	Target	23.379	0.031	23.356	8.394	0.034	0	1	0.936	1.068			0.2	Manual	Manual	3	15
C-Myc	19	B7	AG1478	GAPDH	ENDO	15.546	0.011	15.553									0.2	Manual	Manual	3	15
C-Myc	21	B9	AG1478	C-Myc	Target	26.469	0.022	26.438	10.885	0.025	2.491	0.178	0.17	0.187			0.2	Manual	Manual	3	15
C-Myc	25	C1	Control	GAPDH	ENDO	14.98	0.016	14.962									0.2	Manual	Manual	3	15
C-Myc	27	C3	Control	C-Myc	Target	23.393	0.031	23.356	8.394	0.034	0	1	0.936	1.068			0.2	Manual	Manual	3	15
C-Myc	31	C7	AG1478	GAPDH	ENDO	15.575	0.011	15.553									0.2	Manual	Manual	3	15
C-Myc	33	C9	AG1478	C-Myc	Target	26.45	0.022	26.438	10.885	0.025	2.491	0.178	0.17	0.187			0.2	Manual	Manual	3	15
Lin28a	14	B2	Control	Lin28a	Target	23.039	0.011	23.06	-2.939	0.023	0	1	0.956	1.045			0.2	Manual	Manual	3	15
Lin28a	17	B5	Control	GAPDH-S	ENDO	26.022	0.02	25.999									0.2	Manual	Manual	3	15
Lin28a	20	B8	AG1478	Lin28a	Target	26.081	0.029	26.038	0.96	0.036	3.899	0.067	0.063	0.072			0.2	Manual	Manual	3	15
Lin28a	23	B11	AG1478	GAPDH-S	ENDO	25.106	0.021	25.078									0.2	Manual	Manual	3	15
Lin28a	26	C2	Control	Lin28a	Target	23.067	0.011	23.06	-2.939	0.023	0	1	0.956	1.045			0.2	Manual	Manual	3	15
Lin28a	29	C5	Control	GAPDH-S	ENDO	25.959	0.02	25.999									0.2	Manual	Manual	3	15
Lin28a	32	C8	AG1478	Lin28a	Target	25.982	0.029	26.038	0.96	0.036	3.899	0.067	0.063	0.072			0.2	Manual	Manual	3	15
Lin28a	35	C11	AG1478	GAPDH-S	ENDO	25.037	0.021	25.078									0.2	Manual	Manual	3	15
Lin28a	38	D2	Control	Lin28a	Target	23.075	0.011	23.06	-2.939	0.023	0	1	0.956	1.045			0.2	Manual	Manual	3	15
Lin28a	41	D5	Control	GAPDH-S	ENDO	26.018	0.02	25.999									0.2	Manual	Manual	3	15
Lin28a	44	D8	AG1478	Lin28a	Target	26.052	0.029	26.038	0.96	0.036	3.899	0.067	0.063	0.072			0.2	Manual	Manual	3	15
Lin28a	47	D11	AG1478	GAPDH-S	ENDO	25.091	0.021	25.078									0.2	Manual	Manual	3	15
Lin28b	1	A1	Control	GAPDH	ENDO	15.458	0.017	15.475									0.2	Manual	Manual	3	15
Lin28b	4	A4	Control	Lin28b	Target	21.461	0.015	21.447	5.972	0.023	0	1	0.957	1.045			0.2	Manual	Manual	3	15
Lin28b	6	A6	AG1478	GAPDH	ENDO	16.428	0.02	16.388									0.2	Manual	Manual	3	15
Lin28b	13	B1	Control	GAPDH	ENDO	15.457	0.017	15.475									0.2	Manual	Manual	3	15
Lin28b	16	B4	Control	Lin28b	Target	21.417	0.015	21.447	5.972	0.023	0	1	0.957	1.045			0.2	Manual	Manual	3	15
Lin28b	18	B6	AG1478	GAPDH	ENDO	16.372	0.02	16.388									0.2	Manual	Manual	3	15
Lin28b	25	C1	Control	GAPDH	ENDO	15.509	0.017	15.475									0.2	Manual	Manual	3	15
Lin28b	28	C4	Control	Lin28b	Target	21.463	0.015	21.447	5.972	0.023	0	1	0.957	1.045			0.2	Manual	Manual	3	15
Lin28b	30	C6	AG1478	GAPDH	ENDO	16.364	0.02	16.388									0.2	Manual	Manual	3	15
Lin28b	47	D11	AG1478	Lin28b	Target	23.049	0.004	23.055	6.667	0.02	0.695	0.618	0.594	0.643			0.2	Manual	Manual	3	15
Lin28b	59	E11	AG1478	Lin28b	Target	23.054	0.004	23.055	6.667	0.02	0.695	0.618	0.594	0.643			0.2	Manual	Manual	3	15
Lin28b	71	F11	AG1478	Lin28b	Target	23.062	0.004	23.055	6.667	0.02	0.695	0.618	0.594	0.643			0.2	Manual	Manual	3	15
Nanog	1	A1	Control	GAPDH	ENDO	14.976	0.016	14.962									0.2	Manual	Manual	3	15
Nanog	7	A7	AG1478	GAPDH	ENDO	15.539	0.011	15.553									0.2	Manual	Manual	3	15
Nanog	13	B1	Control	GAPDH	ENDO	14.931	0.016	14.962									0.2	Manual	Manual	3	15
Nanog	19	B7	AG1478	GAPDH	ENDO	15.546	0.011	15.553									0.2	Manual	Manual	3	15
Nanog	25	C1	Control	GAPDH	ENDO	14.98	0.016	14.962									0.2	Manual	Manual	3	15
Nanog	31	C7	AG1478	GAPDH	ENDO	15.575	0.011	15.553									0.2	Manual	Manual	3	15
Nanog	39	D3	Control	Nanog	Target	17.882	0.013	17.866	2.904	0.021	0	1	0.961	1.04			0.2	Manual	Manual	3	15
Nanog	45	D9	AG1478	Nanog	Target	20.078	0.003	20.08	4.526	0.011	1.623	0.325	0.318	0.332			0.2	Manual	Manual	3	15
Nanog	51	E3	Control	Nanog	Target	17.876	0.013	17.866	2.904	0.021	0	1	0.961	1.04			0.2	Manual	Manual	3	15
Nanog	57	E9	AG1478	Nanog	Target	20.076	0.003	20.08	4.526	0.011	1.623	0.325	0.318	0.332			0.2	Manual	Manual	3	15
Nanog	63	F3	Control	Nanog	Target	17.84	0.013	17.866	2.904	0.021	0	1	0.961	1.04			0.2	Manual	Manual	3	15
Nanog	69	F9	AG1478	Nanog	Target	20.085	0.003	20.08	4.526	0.011	1.623	0.325	0.318	0.332			0.2	Manual	Manual	3	15
Oct-4 mouse	1	A1	Control	GAPDH	ENDO	14.976	0.016	14.962									0.2	Manual	Manual	3	15
Oct-4 mouse	2	A2	Control	Oct-4 mouse	Target	16.511	0.012	16.489	1.527	0.02	0	1	0.962	1.039			0.2	Manual	Manual	3	15
Oct-4 mouse	7	A7	AG1478	GAPDH	ENDO	15.539	0.011	15.553									0.2	Manual	Manual	3	15
Oct-4 mouse	8	A8	AG1478	Oct-4 mouse	Target	18.152	0.016	18.125	2.572	0.019	1.044	0.485	0.467	0.503			0.2	Manual	Manual	3	15
Oct-4 mouse	13	B1	Control	GAPDH	ENDO	14.931	0.016	14.962									0.2	Manual	Manual	3	15
Oct-4 mouse	14	B2	Control	Oct-4 mouse	Target	16.488	0.012	16.489	1.527	0.02	0	1	0.962	1.039			0.2	Manual	Manual	3	15
Oct-4 mouse	19	B7	AG1478	GAPDH	ENDO	15.546	0.011	15.553									0.2	Manual	Manual	3	15
Oct-4 mouse	20	B8	AG1478	Oct-4 mouse	Target	18.125	0.016	18.125	2.572	0.019	1.044	0.485	0.467	0.503			0.2	Manual	Manual	3	15
Oct-4 mouse	25	C1	Control	GAPDH	ENDO	14.98	0.016	14.962									0.2	Manual	Manual	3	15
Oct-4 mouse	26	C2	Control	Oct-4 mouse	Target	16.468	0.012	16.489	1.527	0.02	0	1	0.962	1.039			0.2	Manual	Manual	3	15
Oct-4 mouse	31	C7	AG1478	GAPDH	ENDO	15.575	0.011	15.553									0.2	Manual	Manual	3	15
Oct-4 mouse	32	C8	AG1478	Oct-4 mouse	Target	18.097	0.016	18.125	2.572	0.019	1.044	0.485	0.467	0.503			0.2	Manual	Manual	3	15
PRDM14	1	A1	Control	GAPDH	ENDO	14.985	0.012	14.991									0.2	Manual	Manual	3	15
PRDM14	3	A3	Control	PRDM14	Target	19.866	0.024	19.824	4.832	0.027	0	1	0.949	1.054			0.2	Manual	Manual	3	15
PRDM14	7	A7	AG1478	GAPDH	ENDO	15.647	0.013	15.624									0.2	Manual	Manual	3	15
PRDM14	9	A9	AG1478	PRDM14	Target	23.281	0.009	23.264	7.64	0.016	2.808	0.143	0.138	0.147			0.2	Manual	Manual	3	15
PRDM14	13	B1	Control	GAPDH	ENDO	14.974	0.012	14.991									0.2	Manual	Manual	3	15
PRDM14	15	B3	Control	PRDM14	Target	19.782	0.024	19.824	4.832	0.027	0	1	0.949	1.054			0.2	Manual	Manual	3	15
PRDM14	19	B7	AG1478	GAPDH	ENDO	15.6	0.013	15.624									0.2	Manual	Manual	3	15
PRDM14	21	B9	AG1478	PRDM14	Target	23.254	0.009	23.264	7.64	0.016	2.808	0.143	0.138	0.147			0.2	Manual	Manual	3	15
PRDM14	25	C1	Control	GAPDH	ENDO	15.015	0.012	14.991									0.2	Manual	Manual	3	15
PRDM14	27	C3	Control	PRDM14	Target	19.823	0.024	19.824	4.832	0.027	0	1	0.949	1.054			0.2	Manual	Manual	3	15
PRDM14	31	C7	AG1478	GAPDH	ENDO	15.624	0.013	15.624									0.2	Manual	Manual	3	15
PRDM14	33	C9	AG1478	PRDM14	Target	23.257	0.009	23.264	7.64	0.016	2.808	0.143	0.138	0.147			0.2	Manual	Manual	3	15
Sox2	1	A1	AG1478	GAPDH-MOUSE	ENDO	16.987	0.022	16.95									0.2	Manual	Manual	3	15
Sox2	3	A3	Control	GAPDH-MOUSE	ENDO	16.261	0.019	16.285									0.2	Manual	Manual	3	15
Sox2	13	B1	AG1478	GAPDH-MOUSE	ENDO	16.954	0.022	16.95									0.2	Manual	Manual	3	15
Sox2	15	B3	Control	GAPDH-MOUSE	ENDO	16.322	0.019	16.285									0.2	Manual	Manual	3	15
Sox2	25	C1	AG1478	GAPDH-MOUSE	ENDO	16.911	0.022	16.95									0.2	Manual	Manual	3	15
Sox2	27	C3	Control	GAPDH-MOUSE	ENDO	16.271	0.019	16.285									0.2	Manual	Manual	3	15
Sox2	37	D1	AG1478	Sox2	Target	21.086	0.021	21.071	4.121	0.03	0.953	0.517	0.487	0.548			0.2	Manual	Manual	3	15
Sox2	39	D3	Control	Sox2	Target	19.469	0.016	19.453	3.168	0.024	0	1	0.954	1.048			0.2	Manual	Manual	3	15
Sox2	49	E1	AG1478	Sox2	Target	21.098	0.021	21.071	4.121	0.03	0.953	0.517	0.487	0.548			0.2	Manual	Manual	3	15
Sox2	51	E3	Control	Sox2	Target	19.468	0.016	19.453	3.168	0.024	0	1	0.954	1.048			0.2	Manual	Manual	3	15
Sox2	61	F1	AG1478	Sox2	Target	21.03	0.021	21.071	4.121	0.03	0.953	0.517	0.487	0.548			0.2	Manual	Manual	3	15
Sox2	63	F3	Control	Sox2	Target	19.421	0.016	19.453	3.168	0.024	0	1	0.954	1.048			0.2	Manual	Manual	3	15
Tfcp2l1	1	A1	Control	GAPDH	ENDO	15.327	0.022	15.317									0.2	Manual	Manual	3	15
Tfcp2l1	5	A5	AG1478	GAPDH	ENDO	15.748	0.024	15.705									0.2	Manual	Manual	3	15
Tfcp2l1	13	B1	Control	GAPDH	ENDO	15.348	0.022	15.317									0.2	Manual	Manual	3	15
Tfcp2l1	17	B5	AG1478	GAPDH	ENDO	15.701	0.024	15.705									0.2	Manual	Manual	3	15
Tfcp2l1	25	C1	Control	GAPDH	ENDO	15.276	0.022	15.317									0.2	Manual	Manual	3	15
Tfcp2l1	29	C5	AG1478	GAPDH	ENDO	15.666	0.024	15.705									0.2	Manual	Manual	3	15
Tfcp2l1	37	D1	Control	Tfcp2l1	Target	17.957	0.014	17.944	2.627	0.026	0	1	0.951	1.051			0.2	Manual	Manual	3	15
Tfcp2l1	41	D5	AG1478	Tfcp2l1	Target	19	0.012	19.013	3.308	0.027	0.681	0.624	0.592	0.657			0.2	Manual	Manual	3	15
Tfcp2l1	49	E1	Control	Tfcp2l1	Target	17.916	0.014	17.944	2.627	0.026	0	1	0.951	1.051			0.2	Manual	Manual	3	15
Tfcp2l1	53	E5	AG1478	Tfcp2l1	Target	19.037	0.012	19.013	3.308	0.027	0.681	0.624	0.592	0.657			0.2	Manual	Manual	3	15
Tfcp2l1	61	F1	Control	Tfcp2l1	Target	17.96	0.014	17.944	2.627	0.026	0	1	0.951	1.051			0.2	Manual	Manual	3	15
Tfcp2l1	65	F5	AG1478	Tfcp2l1	Target	19.002	0.012	19.013	3.308	0.027	0.681	0.624	0.592	0.657			0.2	Manual	Manual	3	15
cd38	1	A1	Control	GAPDH-MOUSE	ENDO	14.347	0.01	14.351									0.2	Manual	Manual	3	15
cd38	4	A4	1478	GAPDH-MOUSE	ENDO	14.96	0.000783	14.962									0.2	Manual	Manual	3	15
cd38	13	B1	Control	GAPDH-MOUSE	ENDO	14.37	0.01	14.351									0.2	Manual	Manual	3	15
cd38	16	B4	1478	GAPDH-MOUSE	ENDO	14.963	0.000783	14.962									0.2	Manual	Manual	3	15
cd38	25	C1	Control	GAPDH-MOUSE	ENDO	14.336	0.01	14.351									0.2	Manual	Manual	3	15
cd38	28	C4	1478	GAPDH-MOUSE	ENDO	14.962	0.000783	14.962									0.2	Manual	Manual	3	15
cd38	39	D3	Control	cd38	Target	15.881	0.023	15.836	1.485	0.025	0	1	0.954	1.049			0.2	Manual	Manual	3	15
cd38	42	D6	1478	cd38	Target	17.277	0.046	17.328	2.366	0.046	0.881	0.543	0.497	0.594			0.2	Manual	Manual	3	15
cd38	51	E3	Control	cd38	Target	15.818	0.023	15.836	1.485	0.025	0	1	0.954	1.049			0.2	Manual	Manual	3	15
cd38	54	E6	1478	cd38	Target	17.42	0.046	17.328	2.366	0.046	0.881	0.543	0.497	0.594			0.2	Manual	Manual	3	15
cd38	63	F3	Control	cd38	Target	15.809	0.023	15.836	1.485	0.025	0	1	0.954	1.049			0.2	Manual	Manual	3	15
cd38	66	F6	1478	cd38	Target	17.287	0.046	17.328	2.366	0.046	0.881	0.543	0.497	0.594			0.2	Manual	Manual	3	15
sfn	1	A1	Control	GAPDH	ENDO	15.31	0.007	15.321									0.2	Manual	Manual	3	15
sfn	5	A5	Control	sfn	Target	19.976	0.01	19.971	4.65	0.012	0	1	0.977	1.024			0.2	Manual	Manual	3	15
sfn	7	A7	AG1478	GAPDH	ENDO	16.072	0.006	16.081									0.2	Manual	Manual	3	15
sfn	11	A11	AG1478	sfn	Target	22.869	0.096	22.683	6.602	0.096	1.952	0.258	0.215	0.311			0.2	Manual	Manual	3	15
sfn	13	B1	Control	GAPDH	ENDO	15.318	0.007	15.321									0.2	Manual	Manual	3	15
sfn	17	B5	Control	sfn	Target	19.952	0.01	19.971	4.65	0.012	0	1	0.977	1.024			0.2	Manual	Manual	3	15
sfn	19	B7	AG1478	GAPDH	ENDO	16.079	0.006	16.081									0.2	Manual	Manual	3	15
sfn	23	B11	AG1478	sfn	Target	22.631	0.096	22.683	6.602	0.096	1.952	0.258	0.215	0.311			0.2	Manual	Manual	3	15
sfn	25	C1	Control	GAPDH	ENDO	15.334	0.007	15.321									0.2	Manual	Manual	3	15
sfn	29	C5	Control	sfn	Target	19.985	0.01	19.971	4.65	0.012	0	1	0.977	1.024			0.2	Manual	Manual	3	15
sfn	31	C7	AG1478	GAPDH	ENDO	16.092	0.006	16.081									0.2	Manual	Manual	3	15
sfn	35	C11	AG1478	sfn	Target	22.549	0.096	22.683	6.602	0.096	1.952	0.258	0.215	0.311			0.2	Manual	Manual	3	15
Pramef17	1	A1	Control	GAPDH	ENDO	15.31	0.007	15.321									0.2	Manual	Manual	3	15
Pramef17	3	A3	Control	Pramef17	Target	21.948	0.099	21.79	6.469	0.099	0	1	0.826	1.211			0.2	Manual	Manual	3	15
Pramef17	7	A7	AG1478	GAPDH	ENDO	16.072	0.006	16.081									0.2	Manual	Manual	3	15
Pramef17	9	A9	AG1478	Pramef17	Target	27.351	0.069	27.229	11.148	0.069	4.679	0.039	0.034	0.045			0.2	Manual	Manual	3	15
Pramef17	13	B1	Control	GAPDH	ENDO	15.318	0.007	15.321									0.2	Manual	Manual	3	15
Pramef17	15	B3	Control	Pramef17	Target	21.815	0.099	21.79	6.469	0.099	0	1	0.826	1.211			0.2	Manual	Manual	3	15
Pramef17	19	B7	AG1478	GAPDH	ENDO	16.079	0.006	16.081									0.2	Manual	Manual	3	15
Pramef17	21	B9	AG1478	Pramef17	Target	27.224	0.069	27.229	11.148	0.069	4.679	0.039	0.034	0.045			0.2	Manual	Manual	3	15
Pramef17	25	C1	Control	GAPDH	ENDO	15.334	0.007	15.321									0.2	Manual	Manual	3	15
Pramef17	27	C3	Control	Pramef17	Target	21.607	0.099	21.79	6.469	0.099	0	1	0.826	1.211			0.2	Manual	Manual	3	15
Pramef17	31	C7	AG1478	GAPDH	ENDO	16.092	0.006	16.081									0.2	Manual	Manual	3	15
Pramef17	33	C9	AG1478	Pramef17	Target	27.112	0.069	27.229	11.148	0.069	4.679	0.039	0.034	0.045			0.2	Manual	Manual	3	15
KLF6	1	A1	AG1478	GAPDH	ENDO	17.031	0.011	17.047									0.2	Manual	Manual	3	15
KLF6	7	A7	Control	GAPDH	ENDO	18.228	0.009	18.239									0.2	Manual	Manual	3	15
KLF6	13	B1	AG1478	GAPDH	ENDO	17.041	0.011	17.047									0.2	Manual	Manual	3	15
KLF6	19	B7	Control	GAPDH	ENDO	18.231	0.009	18.239									0.2	Manual	Manual	3	15
KLF6	25	C1	AG1478	GAPDH	ENDO	17.069	0.011	17.047									0.2	Manual	Manual	3	15
KLF6	31	C7	Control	GAPDH	ENDO	18.258	0.009	18.239									0.2	Manual	Manual	3	15
KLF6	40	D4	AG1478	KLF6	Target	23.532	0.043	23.617	6.57	0.044	-2.632	6.199	5.695	6.748			0.2	Manual	Manual	3	15
KLF6	46	D10	Control	KLF6	Target	27.371	0.054	27.441	9.202	0.055	0	1	0.899	1.112			0.2	Manual	Manual	3	15
KLF6	52	E4	AG1478	KLF6	Target	23.658	0.043	23.617	6.57	0.044	-2.632	6.199	5.695	6.748			0.2	Manual	Manual	3	15
KLF6	58	E10	Control	KLF6	Target	27.404	0.054	27.441	9.202	0.055	0	1	0.899	1.112			0.2	Manual	Manual	3	15
KLF6	64	F4	AG1478	KLF6	Target	23.661	0.043	23.617	6.57	0.044	-2.632	6.199	5.695	6.748			0.2	Manual	Manual	3	15
KLF6	70	F10	Control	KLF6	Target	27.548	0.054	27.441	9.202	0.055	0	1	0.899	1.112			0.2	Manual	Manual	3	15
Fabp3	1	A1	Control	GAPDH	ENDO	14.772	0.042	14.823									0.2	Manual	Manual	3	15
Fabp3	7	A7	AG1478	GAPDH	ENDO	15.357	0.011	15.378									0.2	Manual	Manual	3	15
Fabp3	13	B1	Control	GAPDH	ENDO	14.792	0.042	14.823									0.2	Manual	Manual	3	15
Fabp3	19	B7	AG1478	GAPDH	ENDO	15.382	0.011	15.378									0.2	Manual	Manual	3	15
Fabp3	25	C1	Control	GAPDH	ENDO	14.906	0.042	14.823									0.2	Manual	Manual	3	15
Fabp3	31	C7	AG1478	GAPDH	ENDO	15.396	0.011	15.378									0.2	Manual	Manual	3	15
Fabp3	39	D3	Control	Fabp3	Target	21.325	0.029	21.324	6.5	0.051	0	1	0.906	1.103			0.2	Manual	Manual	3	15
Fabp3	45	D9	AG1478	Fabp3	Target	19.781	0.01	19.764	4.386	0.015	-2.115	4.331	4.204	4.461			0.2	Manual	Manual	3	15
Fabp3	51	E3	Control	Fabp3	Target	21.374	0.029	21.324	6.5	0.051	0	1	0.906	1.103			0.2	Manual	Manual	3	15
Fabp3	57	E9	AG1478	Fabp3	Target	19.765	0.01	19.764	4.386	0.015	-2.115	4.331	4.204	4.461			0.2	Manual	Manual	3	15
Fabp3	63	F3	Control	Fabp3	Target	21.272	0.029	21.324	6.5	0.051	0	1	0.906	1.103			0.2	Manual	Manual	3	15
Fabp3	69	F9	AG1478	Fabp3	Target	19.746	0.01	19.764	4.386	0.015	-2.115	4.331	4.204	4.461			0.2	Manual	Manual	3	15
Ddit4	1	A1	Control	GAPDH	ENDO	15.458	0.017	15.475									0.2	Manual	Manual	3	15
Ddit4	6	A6	AG1478	GAPDH	ENDO	16.428	0.02	16.388									0.2	Manual	Manual	3	15
Ddit4	13	B1	Control	GAPDH	ENDO	15.457	0.017	15.475									0.2	Manual	Manual	3	15
Ddit4	18	B6	AG1478	GAPDH	ENDO	16.372	0.02	16.388									0.2	Manual	Manual	3	15
Ddit4	25	C1	Control	GAPDH	ENDO	15.509	0.017	15.475									0.2	Manual	Manual	3	15
Ddit4	30	C6	AG1478	GAPDH	ENDO	16.364	0.02	16.388									0.2	Manual	Manual	3	15
Ddit4	37	D1	Control	Rab11a 2	Target	20.452	0.033	20.515	5.041	0.037	0	1	0.931	1.075			0.2	Manual	Manual	3	15
Ddit4	42	D6	AG1478	Rab11a 2	Target	20.175	0.011	20.186	3.798	0.023	-1.243	2.366	2.264	2.473			0.2	Manual	Manual	3	15
Ddit4	49	E1	Control	Rab11a 2	Target	20.529	0.033	20.515	5.041	0.037	0	1	0.931	1.075			0.2	Manual	Manual	3	15
Ddit4	54	E6	AG1478	Rab11a 2	Target	20.208	0.011	20.186	3.798	0.023	-1.243	2.366	2.264	2.473			0.2	Manual	Manual	3	15
Ddit4	61	F1	Control	Rab11a 2	Target	20.564	0.033	20.515	5.041	0.037	0	1	0.931	1.075			0.2	Manual	Manual	3	15
Ddit4	66	F6	AG1478	Rab11a 2	Target	20.174	0.011	20.186	3.798	0.023	-1.243	2.366	2.264	2.473			0.2	Manual	Manual	3	15
Fab11a	1	A1	Control	GAPDH	ENDO	15.458	0.017	15.475									0.2	Manual	Manual	3	15
Fab11a	6	A6	AG1478	GAPDH	ENDO	16.428	0.02	16.388									0.2	Manual	Manual	3	15
Fab11a	11	A11	AG1478	Fab11a	Target	20.306	0.037	20.233	3.845	0.042	-0.974	1.965	1.811	2.132			0.2	Manual	Manual	3	15
Fab11a	13	B1	Control	GAPDH	ENDO	15.457	0.017	15.475									0.2	Manual	Manual	3	15
Fab11a	18	B6	AG1478	GAPDH	ENDO	16.372	0.02	16.388									0.2	Manual	Manual	3	15
Fab11a	23	B11	AG1478	Fab11a	Target	20.184	0.037	20.233	3.845	0.042	-0.974	1.965	1.811	2.132			0.2	Manual	Manual	3	15
Fab11a	25	C1	Control	GAPDH	ENDO	15.509	0.017	15.475									0.2	Manual	Manual	3	15
Fab11a	30	C6	AG1478	GAPDH	ENDO	16.364	0.02	16.388									0.2	Manual	Manual	3	15
Fab11a	35	C11	AG1478	Fab11a	Target	20.209	0.037	20.233	3.845	0.042	-0.974	1.965	1.811	2.132			0.2	Manual	Manual	3	15
Fab11a	39	D3	Control	Fab11a	Target	20.295	0.003	20.294	4.819	0.017	0	1	0.967	1.034			0.2	Manual	Manual	3	15
Fab11a	51	E3	Control	Fab11a	Target	20.288	0.003	20.294	4.819	0.017	0	1	0.967	1.034			0.2	Manual	Manual	3	15
Fab11a	63	F3	Control	Fab11a	Target	20.299	0.003	20.294	4.819	0.017	0	1	0.967	1.034			0.2	Manual	Manual	3	15
Tdh	1	A1	Control	GAPDH	ENDO	24.849	0.057	24.746									0.2	Manual	Manual	3	15
Tdh	2	A2	Control	Tdh	Target	22.375	0.059	22.488	-2.258	0.082	0	1	0.854	1.171			0.2	Manual	Manual	3	15
Tdh	7	A7	AG1478	GAPDH	ENDO	27.213	0.063	27.086									0.2	Manual	Manual	3	15
Tdh	8	A8	AG1478	Tdh	Target	26.926	0.082	26.766	-0.32	0.103	1.939	0.261	0.214	0.318			0.2	Manual	Manual	3	15
Tdh	13	B1	Control	GAPDH	ENDO	24.738	0.057	24.746									0.2	Manual	Manual	3	15
Tdh	14	B2	Control	Tdh	Target	22.575	0.059	22.488	-2.258	0.082	0	1	0.854	1.171			0.2	Manual	Manual	3	15
Tdh	19	B7	AG1478	GAPDH	ENDO	27.02	0.063	27.086									0.2	Manual	Manual	3	15
Tdh	20	B8	AG1478	Tdh	Target	26.656	0.082	26.766	-0.32	0.103	1.939	0.261	0.214	0.318			0.2	Manual	Manual	3	15
Tdh	25	C1	Control	GAPDH	ENDO	24.652	0.057	24.746									0.2	Manual	Manual	3	15
Tdh	26	C2	Control	Tdh	Target	22.514	0.059	22.488	-2.258	0.082	0	1	0.854	1.171			0.2	Manual	Manual	3	15
Tdh	31	C7	AG1478	GAPDH	ENDO	27.025	0.063	27.086									0.2	Manual	Manual	3	15
Tdh	32	C8	AG1478	Tdh	Target	26.717	0.082	26.766	-0.32	0.103	1.939	0.261	0.214	0.318			0.2	Manual	Manual	3	15
